# Supplementary material for: Physical Activity during the COVID-19 Pandemic in the UK: A Qualitative Analysis of Free-Text Survey Data
Source: Int J Environ Res Public Health. 2022 Nov 10;19(22):14784. doi: 10.3390/ijerph192214784 (PMC9690793; doi:10.3390/ijerph192214784)
Supplement: Supplementary file 1 [file ijerph-19-14784-s001.zip]

Archive with 1 entries (1 files):
- ijerph-1943040-supplementary.pdf
